# Supplementary material for: Sensory Feedback in Interlimb Coordination: Contralateral Afferent Contribution to the Short-Latency Crossed Response during Human Walking
Source: PLoS One. 2017 Jan 6;12(1):e0168557. doi: 10.1371/journal.pone.0168557 (PMC5218569; doi:10.1371/journal.pone.0168557)
Supplement: S1 file — The file contains the data shown in Fig 4. All data (ankle and knee joints angles, vertical component of the GRF and estimated net ankle moment for the contralateral leg) represent an average gait cycle for one subject. (XLSX) [file pone.0168557.s001.xlsx]

## Sheet: Sheet1
theta ankle	79,5992517300971	79,5920526736281	79,5805179800469	79,5694040626465	79,5574967610140	79,5447148384511	79,5309066004186	79,5160491643651	79,5001155277220	79,4831730335214	79,4653267786247	79,4467027304494	79,4275664570444	79,4080823215825	79,3884710265078	79,3688824062299	79,3494190780986	79,3301351684973	79,3109910107417	79,2919278556189	79,2727492392635	79,2532957457862	79,2333862180974	79,2128435584835	79,1915594137290	79,1694368383212	79,1464645583483	79,1226643259427	79,0981520771494	79,0730150955964	79,0473579082291	79,0212870890232	78,9948352989262	78,9680673157604	78,9409576962670	78,9134638828440	78,8855454918912	78,8571017516871	78,8281027432790	78,7985079365984	78,7682858383786	78,7374437406225	78,7059923819238	78,6739801198244	78,6414138132963	78,6083482673869	78,5747691087020	78,5406478491055	78,5060249767254
theta knee	14,3564513206036	14,4080294659115	14,4888179228811	14,5623289852268	14,6362214337981	14,7105020960491	14,7851879287953	14,8602715542215	14,9357534547676	15,0116310184099	15,0878852627916	15,1645044879889	15,2414512624380	15,3187126382646	15,3962736467838	15,4741202082603	15,5522576829463	15,6306827890824	15,7094124652592	15,7884739389878	15,8678982283949	15,9477212917453	16,0279599084115	16,1086366901309	16,1897649407831	16,2713393492748	16,3533682896669	16,4358270144981	16,5186830714655	16,6019120424137	16,6854843185502	16,7693744727610	16,8535616016524	16,9380362836362	17,0227803204686	17,1078092493421	17,1931308023674	17,2787545911164	17,3647086869194	17,4509895714013	17,5376322354652	17,6246480232265	17,7120520707840	17,7998770917411	17,8881228457527	17,9768226079588	18,0659881997029	18,1556407741682	18,2458072650344
GRF	631,051565387034	630,972652231282	630,868526948559	630,833238510006	630,763532841992	630,618387074965	630,326810549862	629,829697841753	629,121413796718	628,249023532465	627,302079814805	626,322030506575	625,329004080271	624,301237173610	623,240956400527	622,149203463585	621,022875844630	619,850251265645	618,608318321558	617,302212432741	615,925589112167	614,502306639294	613,027343710437	611,486923000865	609,875936118586	608,169133803687	606,383884153900	604,486829800231	602,497353581804	600,374633285854	598,137807660468	595,705193083476	593,086742828715	590,223617529122	587,217187775280	584,095260860920	580,977172542476	577,859099882928	574,749057818964	571,616406251790	568,455921451589	565,255522202928	561,975243481144	558,594091780382	555,082116527048	551,499908306990	547,869922838436	544,293821184598	540,792763868200
Net joint moment	86,6598372257109	68,4647571624153	50,9090862296352	30,0301128666056	14,4843207516498	5,60051045517662	3,58248935920473	-0,352626061226717	-0,335813860974221	-0,332468066309642	-0,319213701207130	-0,261080268165081	-0,233810394261274	-0,216441148771880	-0,300243122206177	-0,275744121069504	-0,403954515952872	-0,464144762038890	-0,523212625648072	-0,581783549811984	-0,558844107059650	-0,359487020781869	-0,319047622684818	0,670751313802267	0,946814101968977	-0,132626278493235	1,71151181567234	3,76748692878257	7,33467658853340	9,43831156693720	14,0497099324395	16,9476543871291	21,1290506689710	25,0582197448732	28,2315472917358	30,8937097511876	35,5976170194493	39,3688650141295	44,1728961643048	50,9964560415178	57,5320555947080	65,5084575888383	73,6751589623569	80,8960431772808	87,4368023936793	93,4566032320731	96,7089781216974	97,9208764908284	97,8220163665347
[truncated: 2,051 more columns]
