# Supplementary material for: Sensory Feedback in Interlimb Coordination: Contralateral Afferent Contribution to the Short-Latency Crossed Response during Human Walking
Source: PLoS One. 2017 Jan 6;12(1):e0168557. doi: 10.1371/journal.pone.0168557 (PMC5218569; doi:10.1371/journal.pone.0168557)
Supplement: S2 file — The file contains data derived from [29], which was used in the current study to evaluate differences in cGM/cGL pennation ratio at different knee (0° and 45°) and ankle positions (-15°, 0°, 15°, 30°), and between active and passive conditions. (XLSX) [file pone.0168557.s002.xlsx]

## Sheet: Sheet1
Value	Ankle positions	Knee position	Condition
1,83	1	1	1
1,85	2	1	1
1,80	3	1	1
1,94	4	1	1
2,00	1	2	1
2,07	2	2	1
2,27	3	2	1
2,38	4	2	1
2,83	1	3	1
2,78	2	3	1
2,62	3	3	1
2,65	4	3	1
1,74	1	1	2
1,66	2	1	2
1,64	3	1	2
2,65	4	1	2
2,09	1	2	2
2,04	2	2	2
1,90	3	2	2
1,71	4	2	2
2,16	1	3	2
2,14	2	3	2
2,09	3	3	2
1,91	4	3	2
