# Supplementary material for: Sensory Feedback in Interlimb Coordination: Contralateral Afferent Contribution to the Short-Latency Crossed Response during Human Walking
Source: PLoS One. 2017 Jan 6;12(1):e0168557. doi: 10.1371/journal.pone.0168557 (PMC5218569; doi:10.1371/journal.pone.0168557)
Supplement: S3 file — The file contains the values of the estimated ensemble activity for group Ia, Ib and II cGL’s afferent fibers at 80% of the normal walking ipsilateral gait cycle and at 50% of the hybrid walking ipsilateral gait cycle for 8 subjects. This data is shown in Fig 5. (XLSX) [file pone.0168557.s003.xlsx]

## Sheet: Sheet1
	GL Ib					GL Ia				GL II
	NW (80%)	HW (50%)				NW (80%)	HW (50%)			NW (80%)	HW (50%)
subj1	24199,4039507284	3221,03558938099				33460,2211894836	20184,1158661532			60224,3436541112	46248,8983660136
subj2	22451,7546183541	12100,2364398703				32627,8266938892	33077,9704432761			41890,2293048538	23109,9859864305
subj3	25173,7248265861	10025,1860002003				33515,8182726889	35856,2510804177			54785,1365289304	42752,2360330101
subj4	20198,9636112749	2182,98890968467				33670,7240363247	20866,9579997032			51901,8233617011	45571,3397485404
subj5	22563,0787948835	1956,00700063833				32824,4626817632	20282,1793423178			50341,4514622036	26692,9398957913
subj6	27887,9504769948	17892,1391528795				33997,5571171807	35946,7720603764			57677,1757699769	58191,9131503031
subj7	20589,0606138868	10059,3974637275				34925,0697876750	28544,4649357214			54750,8588490345	-258,749630933754
subj8	18130,1527154062	4253,79549980180				31172,5684796429	35654,6718988442			46524,3822896271	20895,1295158239
