# Supplementary material for: Sensory Feedback in Interlimb Coordination: Contralateral Afferent Contribution to the Short-Latency Crossed Response during Human Walking
Source: PLoS One. 2017 Jan 6;12(1):e0168557. doi: 10.1371/journal.pone.0168557 (PMC5218569; doi:10.1371/journal.pone.0168557)
Supplement: S4 file — The file contains data for the estimated muscle fascicles length changes, muscle force, and ensemble group Ia, Ib and II afferent activity of cGM and cGL for 8 subjects during a normal ipsilateral walking gait cycle. This data is shown in Figs 6 and 7. (XLSX) [file pone.0168557.s004.xlsx]

## Sheet: GL fibers lenght
	Time
subj 1	0,00357112335943816	0,00227763447342764	6,33512448273925e-06	-0,00298946700002353	-0,00702306388803609	-0,0114033844345222	-0,0155781129971213	-0,0167788284679225	-0,0175596412699927	-0,0165792368500282	-0,0146949296121282	-0,0122213554357194	-0,00951798215268970	-0,00676380689233969	-0,00396266535422252	-0,00143260908417039	0,000490426567298490	0,00194914012026919	0,00296565322488489	0,00379375051723884	0,00496441201635568	0,00612888090129441	0,00689797625329772	0,00619404863774768	0,00527580836019853	0,00425511323269642	0,00130386503072501	0,000521282515389672	0,000517612344959065	0,00106249662417202	0,00132536497360331	0,00190679224796847	0,00246048269866779	0,00318040898239281	0,00404875877783027	0,00494987659543668	0,00559788635980587	0,00620238954847363	0,00665473967491082	0,00678983671381723	0,00690453867029146	0,00692533727049207	0,00691056877017560	0,00686421992908588	0,00678402391454454	0,00656173018312936	0,00631567286804535	0,00592944261757698	0,00534462990072538
subj 2	-0,00213729456653327	-0,00290181092658219	-0,00458486324657442	-0,00652385324871944	-0,00981176956376446	-0,0136745114581732	-0,0187397649716345	-0,0213468767226966	-0,0222715485120547	-0,0212988569523026	-0,0193914337941249	-0,0166916421544616	-0,0138728434896034	-0,0114922122572560	-0,00939014174540576	-0,00741329333633872	-0,00576314828182618	-0,00459602151689264	-0,00410220493072569	-0,00392413216176880	-0,00369299275755975	-0,00356650678306450	-0,00389181037575507	-0,00370796293603761	-0,00464925597080010	-0,00705817822823245	-0,00828036292319649	-0,00931623480653901	-0,00957853289149379	-0,00926570807530543	-0,00874568284876446	-0,00811425549587648	-0,00718334208797083	-0,00617920059272514	-0,00528886394795854	-0,00447194511177357	-0,00373046848634073	-0,00311333544770410	-0,00245567433476971	-0,00191582062201249	-0,00148000504543507	-0,00112038849325103	-0,000763209039403008	-0,000605460681227679	-0,000386214787394106	-0,000310266898693108	-0,000343727268064795	-0,000549692377306551	-0,000998316647437122
subj 3	0,00662942951174174	0,00526054574621758	0,00299707328446855	0,000330690491686537	-0,00299986455262590	-0,00627901613011831	-0,00935124935288596	-0,0108427063830656	-0,0111421588803476	-0,0107368228200491	-0,0100845262408093	-0,00915414365069401	-0,00790020801702099	-0,00635646511447511	-0,00444362456429067	-0,00255585362440572	-0,000885345071615336	0,000338999788030618	0,00141096733668088	0,00244826903495778	0,00357911063982542	0,00453912338829346	0,00522998355610344	0,00555128868539782	0,00392227939305510	0,00253684123757166	-0,00126955556526758	-0,00232198071865101	-0,00222284955242334	-0,00161881346988025	-0,000607320664815778	4,66446742368244e-05	0,000750183599809229	0,00150705370585381	0,00218371235783946	0,00286254922527749	0,00350417390808352	0,00391600669171517	0,00415219568817908	0,00420711728115780	0,00471314053405075	0,00529798935988501	0,00566228564778681	0,00620788201371390	0,00661134334641456	0,00693107571691883	0,00731297259021062	0,00730855041119099	0,00734051369982216
subj 4	-0,00145573582460052	-0,00387886067176721	-0,00580650787910005	-0,0104952872467625	-0,0125585764487130	-0,0162766303547881	-0,0190119080186262	-0,0205819913723320	-0,0213523967817570	-0,0211142155505572	-0,0200370930569564	-0,0183868019654482	-0,0164531113686786	-0,0142264593480479	-0,0117670622687118	-0,00926709781685338	-0,00675620953072750	-0,00454493919856514	-0,00264893156610360	-0,000920199497075991	0,000234707236614630	0,000645658595662396	0,000654001141612480	0,000383050716734785	-0,000697977399134046	-0,00251593316267119	-0,00373026716245987	-0,00492334080761182	-0,00494076434523480	-0,00395762364959738	-0,00322603877321956	-0,00220577054931061	-0,00148906945591248	-0,000671220691956314	0,000166616061858377	0,000938669777997035	0,00163801020560786	0,00210152245839362	0,00253256308768210	0,00283802270982384	0,00326283677304324	0,00351008506703750	0,00377254749168562	0,00404648469864890	0,00413235128640374	0,00408302997079358	0,00370142446379283	0,00304075721459350	0,00194177149532825
subj 5	-0,00103755895585354	-0,00286922854437915	-0,00552029785652929	-0,00935351342868354	-0,0146964140861398	-0,0204766722936968	-0,0259696039324946	-0,0280939371357118	-0,0284444354630548	-0,0279215277769596	-0,0267827563894911	-0,0244577994976532	-0,0212189651444333	-0,0178101923109018	-0,0146194146685273	-0,0117100164942139	-0,00897623713385004	-0,00669463813783466	-0,00523037440767141	-0,00398732120843153	-0,00245761481502685	-0,00127160827417111	-0,000948211921866061	-0,00190557601216588	-0,00322004644142799	-0,00635119924361523	-0,00970689619547663	-0,00935803554945527	-0,00816599165046512	-0,00624718424517268	-0,00494276796499950	-0,00367761166414599	-0,00249175755589526	-0,00148349332006575	-0,000441114969352611	0,000462972793973940	0,00120765770738627	0,00173689472329975	0,00193413947370881	0,00209710537862845	0,00244197364585641	0,00288972528297124	0,00318113483688910	0,00306487209768317	0,00292661316632584	0,00257254925771238	0,00199830430728975	0,00148052251733550	0,000926577317686004
subj 6	0,00201356106615143	0,000167781435150644	-0,00197183217935314	-0,00637732069432256	-0,0100396315698365	-0,0131491820384062	-0,0164756844760548	-0,0172595758832782	-0,0164271191451345	-0,0151848419809098	-0,0135225646663760	-0,0115878180378095	-0,00960202708069579	-0,00763283669292497	-0,00558455238334073	-0,00345432300904838	-0,00127798107471526	0,000687761762702103	0,00210651847016866	0,00320281780672209	0,00427929960454420	0,00513022370905291	0,00523877303136881	0,00509420831725752	0,00516612098917709	0,00393280122754430	0,00207418991915944	0,00138908954160753	0,00117393849387219	0,00147390969445529	0,00179007985410332	0,00205113806981885	0,00267088143004157	0,00335802662416061	0,00385394311961571	0,00432554739342489	0,00477205387844864	0,00499939330794118	0,00527867941822961	0,00558035528735271	0,00580821702231385	0,00609167930323985	0,00638829856284481	0,00632555394785472	0,00624550770427270	0,00623082881311775	0,00586813187617991	0,00522357028614964	0,00464629141222033
subj 7	0,00313390036751452	0,00169226285301422	-0,00116626318986492	-0,00429362672866808	-0,00821536601428611	-0,0141066858331251	-0,0160037777243531	-0,0193524393617224	-0,0198984577014334	-0,0188777199988226	-0,0174867985117320	-0,0156769996026999	-0,0135126379857764	-0,0110577852434544	-0,00848599247564822	-0,00609853378301092	-0,00383887097964432	-0,00186283908887021	2,99811241106663e-05	0,00196509153736991	0,00354834002487086	0,00471163416159897	0,00537318950522429	0,00518190453624358	0,00395890374591229	0,00289658967456783	-0,000676505583710715	-0,00444023327462222	-0,00442702761009931	-0,00395660969261163	-0,00277110937511787	-0,00168929312549233	-0,000959780612468235	-0,000231352130718289	0,000537198907485539	0,00143413710410811	0,00232324217405431	0,00289327905636349	0,00372652790335314	0,00419084107987769	0,00481040396521217	0,00556086489410761	0,00590577173687224	0,00617810766296949	0,00622742590619275	0,00626873159144998	0,00670135362980363	0,00631255814672376	0,00571100146014618
subj 8	-0,000321639905996583	-0,00182278012819511	-0,00421022703128051	-0,00716201092334785	-0,0110481634081307	-0,0166331341668231	-0,0210282212139275	-0,0222797619377489	-0,0220529373673747	-0,0211113362411591	-0,0195206504978266	-0,0174827238485274	-0,0150603940269048	-0,0126960306881114	-0,0104559676304887	-0,00850309713857287	-0,00685967114980181	-0,00506315432330471	-0,00270270856834835	-0,000403070313691381	0,00137188965331843	0,00237571261140491	0,00245761401006611	0,00170304023850352	0,00105867834588125	-0,00137953898069087	-0,00438218667927219	-0,00616395223538004	-0,00726808209983974	-0,00760323837588368	-0,00636135203404053	-0,00483677592984706	-0,00397957919930400	-0,00303084007856784	-0,00191726151149944	-0,000978543046515874	-0,000122171661086688	0,000337682689245501	0,000346175066247113	0,000284631887376564	0,000542313746628987	0,000881306856813121	0,00134559549213341	0,00165535004623687	0,00182314188100823	0,00190624505823431	0,00210571114913312	0,00189891706729117	0,00165574726325246
[truncated: 1 more columns]

## Sheet: GM fibers length
	Time
subj 1	0,00701024447396865	0,00528452763736437	0,00248870884205185	-0,00125177428664782	-0,00609070130080802	-0,0112196283382389	-0,0158128572874604	-0,0177579026829756	-0,0186267508095846	-0,0176198108496796	-0,0156468743567579	-0,0130374466090262	-0,0101712163162361	-0,00723695733652375	-0,00424264673541120	-0,00153250866280760	0,000523915042299474	0,00207728357480960	0,00315223501079155	0,00401971497533993	0,00524495839030832	0,00645883614813517	0,00725065854102606	0,00677099675203614	0,00585331668414336	0,00445656316314798	0,00180532846428422	0,00119731741099299	0,00145307067378577	0,00214968500584602	0,00265688561890534	0,00339413045082382	0,00414094588017213	0,00503919499167488	0,00605836575714299	0,00709020870751025	0,00791278960649421	0,00865481761256953	0,00926282956865338	0,00958237520547231	0,00986428456808803	0,0100713373382015	0,0102338991992039	0,0103360436802513	0,0103830227757076	0,0102664503410078	0,0100704885064613	0,00968982042900669	0,00907557898120991
subj 2	0,00127843267139806	0,000233887982111201	-0,00179276776551508	-0,00434460570722684	-0,00839615855290472	-0,0133512033107151	-0,0192190037227300	-0,0225925046049451	-0,0236250033755838	-0,0226356517015025	-0,0206476203821787	-0,0178062404411982	-0,0148249586719565	-0,0122961301426610	-0,0100536004582730	-0,00793024167123160	-0,00615668129988031	-0,00489818043722482	-0,00436029199084029	-0,00415786244883484	-0,00390168932097016	-0,00375851371629056	-0,00398957506172658	-0,00388731114939032	-0,00486818643799704	-0,00739233373372321	-0,00867339086947166	-0,00928647614809059	-0,00918733441795979	-0,00862374841063665	-0,00787556755222451	-0,00701690178404240	-0,00591255010453436	-0,00474455242898794	-0,00371217414108357	-0,00277672351181302	-0,00193912506204101	-0,00120113678619887	-0,000439059641997393	0,000227548247999659	0,000806176005734784	0,00131956127695547	0,00184474865749296	0,00219543645659427	0,00259590089671049	0,00285762904706162	0,00299540834629319	0,00290041156090444	0,00249922733859360
subj 3	0,0102447418454215	0,00848679750046224	0,00573183988096021	0,00230801694504893	-0,00182932520365856	-0,00595588078900440	-0,00959863995157736	-0,0114753974116047	-0,0118192743094189	-0,0114107053857227	-0,0107378067947424	-0,00976541920615979	-0,00844241178385439	-0,00680112066721723	-0,00475758802872207	-0,00273407998284347	-0,000945800312572928	0,000361286848604134	0,00149973725870846	0,00259409353850804	0,00378137155384107	0,00478349223835689	0,00549738409469856	0,00581979560542521	0,00443488627747308	0,00265694297468845	-0,000771772073056281	-0,00159994064028313	-0,00124277250901531	-0,000413121245746963	0,000818250047818996	0,00168062771377959	0,00256533947106045	0,00347285338614977	0,00429311491780461	0,00509754520903556	0,00587573014706665	0,00640578609920862	0,00673965817906378	0,00691963750006682	0,00754453160173869	0,00826231279668694	0,00877433213347876	0,00946701852455734	0,0100013929442163	0,0104700120922562	0,0109677628653624	0,0110427359064926	0,0111160784693938
subj 4	0,00125256500221144	-0,00162038939658316	-0,00446903127187948	-0,00961908808726783	-0,0129686824274159	-0,0171580760594072	-0,0200747602788928	-0,0217829868462186	-0,0226499942638823	-0,0224394215249750	-0,0213351057685983	-0,0196145959583703	-0,0175823144151056	-0,0152216467723546	-0,0125984618576316	-0,00991331678706855	-0,00721755312232268	-0,00484373978428179	-0,00281558705306376	-0,000975008683857470	0,000247970894819417	0,000680418357638134	0,000687439154492065	0,000401578264840019	-0,000730844705009448	-0,00263504504828362	-0,00390732452764035	-0,00476273766949429	-0,00444805619628963	-0,00328040915492015	-0,00229145851838602	-0,00112684661201422	-0,000232822392845243	0,000738510464186398	0,00171241350272191	0,00262076253439159	0,00343122118500047	0,00402896467516508	0,00456849924628116	0,00499848505766096	0,00553811554022210	0,00593100006629988	0,00633717343613351	0,00674573968989111	0,00699563386159921	0,00708957704637353	0,00683298845113985	0,00619927074682686	0,00505258205776622
subj 5	0,00187779094473940	-0,000372147613441139	-0,00351462336774228	-0,00805992456221737	-0,0143062076408993	-0,0210905686777275	-0,0270874079965626	-0,0297332678852622	-0,0301730202310594	-0,0296739857518391	-0,0285177564789526	-0,0260909893998310	-0,0226752562705443	-0,0190560735930021	-0,0156523466840210	-0,0125265865736115	-0,00958917393806050	-0,00713476763337941	-0,00555943938052633	-0,00422481517964658	-0,00259649831677017	-0,00134006674623903	-0,000996692452615226	-0,00182520985486338	-0,00337167635301928	-0,00665188422564554	-0,00945141853939087	-0,00881046037313914	-0,00735127603004594	-0,00528364920932027	-0,00376042154552874	-0,00235252520243098	-0,00100221451525846	0,000153039620769931	0,00129916548611958	0,00235077294003151	0,00321910303024653	0,00384584926503923	0,00418263807086032	0,00446750715774832	0,00495988877345944	0,00559068218078419	0,00603477761519196	0,00607172559846988	0,00606130080498830	0,00579644753315943	0,00527952142117766	0,00475825032642947	0,00417218602426827
subj 6	0,00493151603616844	0,00260768830106833	-0,000312211479868839	-0,00527417538240165	-0,00988803749536901	-0,0138612637023851	-0,0173967502874220	-0,0182667025573708	-0,0174254046612369	-0,0161378986201919	-0,0143985630350547	-0,0123616042244793	-0,0102610293805305	-0,00816677861780930	-0,00597912788993558	-0,00369520198775498	-0,00136524722244475	0,000732977684973139	0,00223904845543850	0,00339358496096797	0,00452112924784467	0,00540641511455263	0,00560964102110822	0,00549396577512361	0,00540939029696739	0,00431778717358512	0,00289087339928658	0,00247354097538767	0,00253277044523073	0,00305950787233846	0,00360802757924959	0,00412241402520212	0,00491561178470958	0,00575212416566084	0,00639754132845830	0,00695591302917770	0,00747866789221552	0,00783492392701225	0,00819747257500720	0,00857214446243496	0,00891833296914585	0,00927000250003714	0,00960460788406410	0,00963287255154229	0,00960267987523118	0,00958362447111935	0,00924018632365525	0,00857535294620486	0,00784841533021036
subj 7	0,00638879740024757	0,00436769100779736	0,00104680391378121	-0,00277269420557545	-0,00752116638014593	-0,0138173820133517	-0,0168984617986958	-0,0204816883086119	-0,0211076984660869	-0,0200625552708660	-0,0186196018924234	-0,0167238442891988	-0,0144400316948988	-0,0118313135364572	-0,00908556869057057	-0,00652380049530488	-0,00410100591157099	-0,00198530880442240	3,18673634164349e-05	0,00208213688401121	0,00374886204525291	0,00496529032458387	0,00564791193068850	0,00553711170485651	0,00449615285761708	0,00303372299078715	-0,000708615963735805	-0,00397198048520078	-0,00374937641045411	-0,00294436153951832	-0,00162235834345680	-0,000394705394671030	0,000541047912985663	0,00137157004123630	0,00228480722873693	0,00329391133838574	0,00423209723593164	0,00495766021531421	0,00581841251811942	0,00642199997347407	0,00715603256180122	0,00800705058124929	0,00856988053651842	0,00895273064036196	0,00919881710710513	0,00943730818759188	0,0100137373835978	0,00978353066303970	0,00918910709439949
subj 8	0,00245772827347315	0,000545410952441651	-0,00229389664974165	-0,00590981367469460	-0,0106375809411940	-0,0168803526036577	-0,0218979354584433	-0,0235798253165762	-0,0233931071054072	-0,0224363614995087	-0,0207852078072962	-0,0186501472733011	-0,0160940126802099	-0,0135841596153665	-0,0111947320723886	-0,00909604034313634	-0,00732807955410283	-0,00539602422789109	-0,00287274739393871	-0,000427078103501503	0,00144941719664755	0,00250361179132751	0,00258326781048460	0,00188621734662130	0,00110853082686546	-0,00144485052859045	-0,00459018744526807	-0,00645652461541704	-0,00738701057478479	-0,00727031529912061	-0,00581887372802340	-0,00416413255362050	-0,00310578473560297	-0,00201950313827875	-0,000776262589993566	0,000331814777484961	0,00131626078338749	0,00192858987192358	0,00209249797137401	0,00216663941474088	0,00258677534927884	0,00309134842696003	0,00372636141337350	0,00420547587682268	0,00454469706949385	0,00476994764702865	0,00509462026596125	0,00495752152422832	0,00469534931151562
[truncated: 1 more columns]

## Sheet: Force GL
	Time
subj 1	458,559064893471	360,248539758931	265,022953847006	153,762260877169	72,5585616132462	27,4017615101310	17,1943129477262	0	0	0	0	0	0	0	0	0	0	0	0	0	0	0	0	3,33136059244779	4,70499764963975	0	8,38733363740442	18,4123364199377	36,0154517104939	46,6563803327297	69,8577946393804	84,6926324699465	106,133093716564	126,603370614306	143,513949952639	158,004696329557	183,112074735351	203,519562990361	229,298915075440	265,599887501578	300,440387116759	342,979076636227	386,781532710296	425,807536327800	461,336709502039	494,073690461021	512,054062574764	519,084845398230	518,925258957305
subj 2	535,177964223091	464,040655222279	393,888476687544	271,966918402016	159,779770705316	48,2996816709389	13,7272138708421	0	0	0	0	0	0	0	0	0	0	0	0	0	0	0	0,440581088122411	0	0	0	0	9,66845567695654	31,0554517921654	50,7944960727739	71,6999176909601	95,3992630022993	112,759306253488	129,603474646391	144,938770999316	157,819429576325	168,065404732968	184,124266692451	197,550114911970	216,752409533355	240,992554524257	269,535728288649	302,916448806738	346,605593299596	389,399290627729	437,822210353478	486,541160993400	522,177308825601	543,296920514065
subj 3	465,150323482006	377,588382883559	286,780804103207	164,997136210345	75,5864904931836	18,7690391932605	3,22226623619786	0	0	0	0	0	0	0	0	0	0	0	0	0	0	0	0	0	4,67175345700695	0	13,5173803628234	30,0654662007552	51,1545914422797	71,3989391563382	91,8170295160104	115,577832248921	137,460130594638	155,754168682160	174,741271685228	191,608642590284	211,781835315181	231,520979592863	248,983947870473	274,632737661047	294,963084386407	318,216337712390	348,725206040713	378,170349844141	406,444351671064	441,773806549493	468,617082299244	491,193365860381	502,840030106840
subj 4	333,583567576872	259,464323954758	114,801315447375	86,4654970518114	2,66735379883115	0	0	0	0	0	0	0	0	0	0	0	0	0	0	0	0	0	0	0	0	0	0	6,74820533995410	22,9557236666933	32,4827648628753	51,3545495371776	60,8110452726106	76,4276427504546	90,2071786697150	102,700610385589	116,543342935419	128,064284825632	145,572280288796	159,835814080450	178,451347504366	195,039905677997	219,838444159515	245,677380459886	270,833753133202	306,097267221487	340,071698819720	375,612234531232	390,755723793127	392,485473850204
subj 5	379,735130798583	300,655992681467	225,043505772872	135,648464463329	57,8706290316682	10,4568503063057	4,74031546591964	0	0	0	0	0	0	0	0	0	0	0	0	0	0	0	0	1,28919246250152	0	0	22,2661594265832	42,6939062106029	62,7470974623716	68,9188869173076	87,1504048183727	97,6188795986976	112,209345362743	126,472836539748	134,680951801769	151,268963137080	166,112407647844	178,880762670751	202,463335361755	224,174753767057	250,313146910489	284,491229469883	315,573210994544	353,254508006453	386,862278137917	414,483190361763	437,520383159589	443,451348523440	442,142959096720
subj 6	342,342321170367	254,657536837630	133,283027923594	88,1754773612653	19,7506893013064	0	0	0	0	0	0	0	0	0	0	0	0	0	0	0	0	0	0,456397878794594	1,01853642474763	0	1,71594760835789	22,3916745983260	45,0292548818420	73,7088965074091	99,7122887378405	130,360195279301	169,128042906169	194,711390456302	216,769892650074	242,090017871994	255,802932860293	267,971480530844	294,561563330131	310,329169322476	323,504274877710	348,470599474270	360,859166937983	365,916295710281	389,106827427099	402,490995876927	400,863954160819	410,394114029900	413,221806345197	381,493041288812
subj 7	414,025665726711	288,955324748965	222,170372556235	130,455000911421	54,3020378085945	47,3419391900355	0	0	0	0	0	0	0	0	0	0	0	0	0	0	0	0	0	0,473529049543293	5,34759179870958	0	0	20,0128017346723	34,2111925161784	62,5107969130690	71,1489315740820	82,0384301699539	103,798763428650	113,060835525995	128,786205980609	139,541567381747	140,829471274606	161,922535892091	159,843271431868	179,676342228103	194,437180904477	205,760672525596	244,891493439519	264,687272535007	307,347313570345	353,378904196445	383,988047108131	430,854086097469	440,967810924960
subj 8	337,044669668636	260,719307368149	195,363756211202	113,057425542746	42,0724568416204	18,2275545666714	3,97482398474715	0	0	0	0	0	0	0	0	0	0	0	0	0	0	0	0	0,440061077464031	0	0	0	0	2,21805312405921	20,8948787614442	30,9509848705033	35,3332239686062	49,0192456858926	57,9253253979667	65,8788181909180	79,9383393588687	90,6612986726080	107,920665898891	130,142119714589	151,691966603871	176,831734452692	203,648833862410	232,182889733332	263,831455294897	299,563328971469	331,491716206505	359,518298235151	379,558635671266	377,770146616854
[truncated: 1 more columns]

## Sheet: Force GM
	Time
subj 1	211,642645335448	166,268556811814	122,318286390926	70,9671973279242	33,4885668984213	12,6469668508297	7,93583674510442	0	0	0	0	0	0	0	0	0	0	0	0	0	0	0	0	1,53755104266821	2,17153737675681	0	3,87107706341742	8,49800142458663	16,6225161740741	21,5337139997214	32,2420590643294	39,0889072938215	48,9845047922603	58,4323248989105	66,2372076704489	72,9252444597955	84,5132652624698	93,9321059955513	105,830268496357	122,584563462267	138,664794053889	158,298035370566	178,514553558598	196,526555228215	212,924635154787	228,034010982009	236,332644265276	239,577620953029	239,503965672602
subj 2	247,005214256811	214,172610102590	181,794681548097	125,523193108623	73,7445095562998	22,2921607712026	6,33563717115787	0	0	0	0	0	0	0	0	0	0	0	0	0	0	0	0,203345117594959	0	0	0	0	4,46236415859533	14,3332854425379	23,4436135720495	33,0922697035201	44,0304290779843	52,0427567323789	59,8169882983345	66,8948173842997	72,8397367275345	77,5686483382930	84,9804307811314	91,1769761132169	100,039573630779	111,227332857350	124,401105363992	139,807591756956	159,971812292121	179,722749520490	202,071789393913	224,557458920031	241,004911765662	250,752424852645
subj 3	214,684764684003	174,271561330873	132,360371124557	76,1525244047744	34,8860725353155	8,66263347381255	1,48719980132209	0	0	0	0	0	0	0	0	0	0	0	0	0	0	0	0	0	2,15619390323398	0	6,23879093668771	13,8763690157331	23,6098114348983	32,9533565336945	42,3770905458510	53,3436148841172	63,4431371975252	71,8865393917660	80,6498177008747	88,4347581185925	97,7454624531604	106,855836735167	114,915668247910	126,753571228175	136,136808178342	146,869078944180	160,950095095714	174,540161466526	187,589700771260	203,895603022843	216,284807215036	226,704630397099	232,080013895465
subj 4	153,961646573941	119,752764902196	52,9852225141732	39,9071524854514	1,23108636869130	0	0	0	0	0	0	0	0	0	0	0	0	0	0	0	0	0	0	0	0	0	0	3,11455631074804	10,5949493846277	14,9920453213270	23,7020997863896	28,0666362796664	35,2742966540560	41,6340824629454	47,4002817164257	53,7892352009626	59,1065929964453	67,1872062871364	73,7703757294385	82,3621603866305	90,0184180052294	101,463897304392	113,389560212255	125,000193753785	141,275661794532	156,956168686024	173,359492860569	180,348795596828	181,147141777017
subj 5	175,262368060884	138,764304314523	103,866233433633	62,6069835984594	26,7095210915392	4,82623860291033	2,18783790734752	0	0	0	0	0	0	0	0	0	0	0	0	0	0	0	0	0,595011905769933	0	0	10,2766889661153	19,7048797895090	28,9601988287869	31,8087170387573	40,2232637623258	45,0548675070912	51,7889286289584	58,3720784029606	62,1604392931243	69,8164445248061	76,6672650682357	82,5603520018852	93,4446163208098	103,465270969411	115,529144727918	131,303644370715	145,649174305174	163,040542156824	178,551820679039	191,299934013121	201,932484535195	204,669853164665	204,065981121563
subj 6	158,004148232477	117,534247771214	61,5152436570435	40,6963741667378	9,11570275444910	0	0	0	0	0	0	0	0	0	0	0	0	0	0	0	0	0	0,210645174828274	0,470093734498907	0	0,791975819242101	10,3346190453812	20,7827330223886	34,0194906957273	46,0210563405418	60,1662439750620	78,0590967259243	89,8667955952164	100,047642761573	111,733854402459	118,062892089366	123,679144860389	135,951490767753	143,228847379604	149,309665328174	160,832584372740	166,550384740608	168,884444173976	179,587766504815	185,765075020120	185,014132689609	189,412668013800	190,717756774706	176,073711364067
subj 7	191,088768796943	133,363996037984	102,540171949032	60,2100004206560	25,0624789885821	21,8501257800164	0	0	0	0	0	0	0	0	0	0	0	0	0	0	0	0	0	0,218551869019981	2,46811929171211	0	0	9,23667772369490	15,7897811613131	28,8511370368011	32,8379684188071	37,8638908476710	47,9071215824538	52,1819240889210	59,4397873756659	64,4038003300372	64,9982175113568	74,7334781040418	73,7738175839390	82,9275425668167	89,7402373405277	94,9664642425828	113,026843125932	122,163356554618	141,852606263236	163,097955782975	177,225252511445	198,855732044986	203,523605042289
subj 8	155,559078308601	120,331988016069	90,1678874820932	52,1803502504980	19,4180570038248	8,41271749230985	1,83453414680638	0	0	0	0	0	0	0	0	0	0	0	0	0	0	0	0	0,203105112675707	0	0	0	0	1,02371682648886	9,64379019758965	14,2850699402323	16,3076418316644	22,6242672396428	26,7347655682923	30,4056083958083	36,8946181656317	41,8436763104344	49,8095381071804	60,0655937144257	70,0116768940943	81,6146466704733	93,9917694749585	107,161333723076	121,768363982260	138,259997986832	152,996176710695	165,931522262378	175,180908771353	174,355452284702
[truncated: 1 more columns]

## Sheet: GL Ia 
	Time
subj 1	23897,2272045259	24728,9952707253	22906,6974149310	17085,0891107486	12085,8744861545	9663,18438168947	12815,4839182689	18423,4515780056	25559,8516400957	28870,6609757902	30731,1677145753	33524,7260668280	36207,5666094735	36471,0790347750	36161,8926100608	37606,1004430265	39621,6205809479	40342,9197431008	39466,7516231244	37399,8734007034	38231,6398498306	40980,5676218228	38726,5889467712	31576,2100066043	30312,6785796988	25472,7865617879	24140,2832656711	28734,2818797810	34033,4230154185	34561,6586697426	34693,4868390516	34834,0665153365	35152,5481871370	36080,5408512871	36841,5280297162	36644,5244170857	36100,5779297873	35726,1911338112	34586,8635201139	33460,2211894836	32966,1766574839	31981,9781230494	30882,4040397286	30367,4325377579	29371,0024765751	28586,1483129170	27897,5034208238	26686,9293716940	25720,4193674295
subj 2	24869,9951552792	25778,9777370190	24834,5472277119	19413,5568438036	13892,4404784303	9688,82095539230	9727,98362693916	14628,5143174492	23200,8124457589	26941,1080643928	28947,3632435138	31826,8232832930	33856,1987667216	33058,2246173488	32304,8498953933	34087,1726584945	36359,9171604831	36532,8855892048	34515,2250945110	31234,3896362137	31033,3444850122	30460,5162603195	33193,7675809455	31155,3284220970	25054,4554256677	23224,9683879022	24480,2980438294	24554,9635517376	28803,8155961245	31174,2398146504	31991,2759147202	32258,9561953600	33044,6757233461	33357,9362073506	33460,9821516891	33390,5797823360	33105,9902378684	33002,5036879329	32963,7888075014	32627,8266938892	32340,5480298087	32259,3941779325	31836,0920434191	31469,8847636882	31262,7093687250	30088,0023465681	27595,5265397468	25926,3976194350	24895,2861997982
subj 3	25182,4963215233	26287,4458854395	25252,1133292874	20561,4963958055	16775,6634373396	15206,0685308476	16868,9291751717	21197,7922405789	27024,3322932037	27128,0550697041	27536,5953614612	29840,1752125787	32658,5642569152	33333,9400272305	33457,1368654137	35473,4649585878	37957,6697984552	39096,4567061076	39023,3570218096	36839,3896487517	36960,1454939036	39594,0837235231	41085,0265802961	32572,6652897984	28353,2518254980	23912,0208169515	22381,5328220166	27663,2237807784	33413,7054698713	35120,9586222849	35483,1646973843	34399,8315286205	34659,8489144118	34913,8448495158	35124,2879257477	35209,4779201633	34727,4280971001	33782,2469299566	32706,5177942346	33515,8182726889	34912,6020653401	34788,6459313089	34814,4364010389	35071,8031688920	34671,7689192567	34718,0807648313	33931,6370693634	32338,1466813937	32090,6149705733
subj 4	18693,3810243757	21776,4387419292	19535,1936520357	15508,6376553874	14250,9663048475	11279,7016708252	13713,6770353012	16669,0424186789	19637,7321799377	24617,8005243846	26585,1294429506	29329,6418397282	32198,7968595265	32840,9315130050	33020,5142291049	35600,7120081767	38898,6502929864	40460,2142720571	40301,7275832932	37189,4337743518	35251,5679014632	35752,1670940451	33888,6958206232	30588,2765086955	26698,2616101644	25273,3873267717	25274,2500189165	25923,9293875592	33349,2298861930	34808,1006471469	35061,9430274871	34631,2707440439	34323,9251056332	34875,1531878680	35198,3143495635	35115,6822054668	34563,9538378595	33973,0287127805	33628,6306702298	33670,7240363247	33639,6926222604	33259,3671480170	33419,3161689562	32950,2745386396	31448,4992738195	28038,6705064318	25910,3435936493	23900,8493487878	22141,2135082871
subj 5	20729,8288122665	21891,8094151092	19813,3840745286	12849,7152618000	7033,09288310357	4186,54361175768	6884,46306403915	14061,0923229670	22004,5394322277	23161,2424358536	25539,0777963405	29883,6900650275	33591,2770581387	33892,8585805486	33429,5707932613	35565,6396916183	38551,8987887836	39308,8179063258	38176,0081747947	36061,3808290465	36343,8222809922	37746,5927004813	31902,8499231947	27793,9232585296	23281,0607533120	18727,6079481850	22264,4293777702	34781,1820122551	36105,2594108441	36493,8427712844	35889,2197388248	35375,9680719920	35176,4482811091	35318,3037786228	35611,6272706731	35300,4522115397	34659,3544515896	33441,8094292008	32342,2352363141	32824,4626817632	33691,1683443884	33693,9646161069	31961,1535847767	28501,4518342981	27440,9520193192	25889,3286223519	25244,0752056266	25138,7204220968	24423,0024996948
subj 6	21543,6411229785	23542,7784281560	20711,1509393677	14972,0027676732	13559,0821144446	12163,6499871088	14730,6270496953	26262,5493561295	30343,1867716108	29236,8333312370	29929,2361496885	31968,8586108318	34138,5452762988	34124,3105022096	34054,6063444087	36622,2831444391	39952,3032111385	41187,3011170275	40225,0660823435	37408,5537794638	37214,7637373843	38624,4546821994	36801,5630068033	36771,9846662725	32297,9723290045	27102,1776480471	26748,0274809497	28727,7764948105	32421,3663053469	34127,0951692850	34074,3209779220	34224,7841307235	35207,8833850485	35230,8427676999	35053,4972830154	35025,8169468820	34409,6847866972	33874,8374284787	34089,4757836369	33997,5571171807	34003,2342933562	34290,0331782911	33227,1600947139	30119,8606455264	30420,8954888514	28907,8116532914	26647,6048062737	25853,9347879712	24932,3840782747
subj 7	23424,3822490981	23609,2508389762	21863,5556607800	17070,3513975099	10527,9308802551	10234,8959919526	13228,3673303230	14229,7348997884	25770,1470846775	27263,0655851854	28067,1765987626	30684,6799474815	33680,8076740824	34228,0092252954	34031,9001711728	36137,9683927884	39191,7622098682	40975,4590285438	41399,5250527658	38984,7475246285	38261,0060442896	40194,0789980675	39898,8002708302	31936,2888634405	29360,9648201364	24288,4206844123	18566,0398552132	20899,5270121457	32248,9171569066	34693,8296707218	36082,2252568922	34919,8938371417	34335,2800324968	34706,2484735353	35411,1643190815	35851,5038122712	35375,8256956586	35311,2901808891	35269,3103125149	34925,0697876750	35705,2678236753	35364,3001706433	34310,0664069756	33479,8015724560	32477,1861577103	34008,6798600058	32309,1092731191	26878,3347885146	25524,1678445586
subj 8	22069,4112129060	23115,7891019010	21757,5808993745	16361,1030850446	9926,56520192461	6715,42950017125	10997,5403795799	19217,1012882476	26854,3083299342	26796,7619419794	28076,0472841687	30797,4123273454	33461,1960633627	33264,2223335030	32526,0600277033	34084,0699687270	37243,6699720198	40405,6822911012	41663,5778602220	39039,0012139149	37673,1706769642	38039,1594783070	32813,3291697406	30853,5909288489	26862,1319738336	21668,8570856335	20895,2992061350	21837,2694819095	22963,1814118513	32027,7344598859	35787,1072015430	34939,6623539409	34074,9096662593	34888,0648887612	35365,5355458935	35147,7327880112	34355,9060688405	32296,3720467694	28977,0133397099	31172,5684796429	32599,1284116447	33247,2182652419	33318,3625605247	32595,1660533243	31866,2681994073	32014,7419850216	30046,2970620136	27267,3205214171	25226,2642881336
[truncated: 1 more columns]

## Sheet: GM Ia 
	time
subj 1	26282,0108719114	25743,2994366402	18940,5986881022	7844,07394435053	1303,11131999823	3,78775557277055	5184,18579689105	12261,6764505396	20801,6957429179	23767,8754565146	26814,3027708234	29557,7373025650	31204,4588458115	30707,3170538252	29522,0499222526	31787,6543587566	38037,8845706909	41849,1105208208	42665,4767818154	43049,6573646596	42358,3745601177	41694,4368705876	39048,3198179971	32104,7093997578	29828,3205422427	25468,9110176294	25462,8938002391	31158,1769951171	35599,9175492586	35729,4541423921	35254,6555488455	35670,5483133138	36186,6288945594	36972,4179590740	37520,0075534718	37482,1408484301	37198,4416726134	37004,8408864131	36258,9781673472	35496,5322789186	35244,8129830301	34917,8410277809	34580,7655905362	34103,4763719804	31891,6363798281	30410,2987379739	29268,7122663746	27789,6809806776	26403,3082994803
subj 2	27666,7796165654	27300,3006978260	21304,5970335086	10455,6500426007	2930,51097121073	-593,176838984358	1860,44813384473	8727,34065840457	17366,6595959568	21708,9689722681	24908,3137392690	27740,9023602298	28705,2541503583	27099,5939806693	25457,3860338080	28088,1975242601	34625,2989364094	37896,5000673069	37569,9089774228	36726,5274349958	34970,3952653519	31554,5400183198	32276,6028421446	30528,2987252236	24877,4242261917	22899,7921000747	25424,9185026915	27437,5706166719	31344,4820529655	32297,6594498814	32363,0618446261	32938,8554794398	33751,6501403274	34004,6347962658	33942,7605388456	33895,1911152462	33811,3601892599	33908,0448277610	34013,6058867234	33852,8647434224	33714,5821871969	33760,1872206205	33563,4864712859	33378,0304640331	33280,5305913862	32621,8358258977	31121,6397016187	27545,3286499254	25997,5309356002
subj 3	27908,4916867246	27606,6290924174	21479,6605747131	11409,6746126041	5921,57506432465	5232,81989937415	9540,02919305796	15981,8741728523	22440,4582563122	22015,3100147067	23537,6924426476	25755,0206876747	27526,2735488308	27444,0540628663	26701,2488526958	29560,1709203510	36302,6255012059	40553,2359263750	42211,2263331935	42478,2448764535	41048,8204873123	40267,6553935192	40256,2552121482	33070,6637477279	28405,9318830317	23989,8434125766	23753,9588811081	30006,8706474477	34987,8511066227	36159,1862174038	35875,9570110131	35259,7320427581	35583,1527018232	35757,0794044273	35824,7372847365	35990,7626208980	35725,1864013234	34961,4268396567	34181,9725047628	34972,0899408195	36299,2845724996	36301,1093123116	36410,4392303552	36671,1840691033	36373,2386107956	36439,6753078244	35643,1817207476	34232,8879439753	32899,9012203661
subj 4	21161,7970536914	22107,9275562692	15258,9608337005	5779,85817886889	2570,01866743963	1833,27948710583	6993,80089912776	11695,2559188714	14662,4976155421	19250,7929722771	22420,1109187321	25105,7717252750	26942,3486459642	26842,1724476290	26181,3945099415	29650,1630867205	37256,3348188381	41962,8614004600	43540,2444858711	42851,3304256186	39291,9383797225	36310,0873168689	32856,9276348079	30216,6017339734	26583,8211019191	25035,4476836921	26117,6462931894	28617,8171472556	34779,7240463278	35695,5003324528	35278,7134496684	35175,1155646178	35088,7534543094	35533,8673072111	35720,6669046263	35701,3443297159	35368,7365260768	35001,2198955285	34797,6477690354	34918,6822248933	34995,5786480996	34795,9902619595	34961,2563152309	34687,5213435279	33815,4015185350	30249,5322053285	27328,0879696842	24839,0903902609	22522,8093071722
subj 5	23221,2199991550	22980,9547816679	15958,6522538286	3631,04755878059	-4053,54945646027	-5901,90173064015	-617,750535267375	8258,58030295520	16710,0835298051	17649,8969367919	21254,2021432330	25620,5260195814	28344,5716753170	27901,7142730663	26581,7415176485	29597,2742155748	36885,9482217289	40766,6017557895	41341,4331279391	41685,2050252470	40422,6402464703	38379,9232621388	31460,9740027210	27397,6149056791	22794,7773637664	19252,6682290828	24328,3688145828	36547,1222179278	37134,4461809751	37210,4392311683	36032,3507804248	35906,4756293868	35908,4243444158	35944,8741669024	36125,7259797331	35972,2579717980	35468,8245248139	34554,6161862582	33806,4244031025	34289,3953418387	35240,3656215565	35330,5155858947	33958,7719214720	31962,5255644861	29335,4566980895	27341,1428493564	26417,7673816841	26063,0767481079	24970,6366045910
subj 6	23840,5428922538	24016,9477696157	16571,5504711293	5713,37500011269	2093,51067536921	2215,91666841717	8080,86222740321	20627,1597009699	25990,8983884971	24167,8138304990	25992,2521702097	27943,1032955081	29046,3808673927	28251,9683905167	27313,3039659030	30750,2969749399	38374,6798992578	42727,3421347933	43458,0881083223	43064,5194232759	41307,4393450146	39485,9073865763	37490,9207687890	35851,7443632168	32484,3650289520	28378,2912551545	28800,3634562594	31576,9267057410	34934,7740512696	35657,8347714934	35081,1999178169	35457,8732516305	36307,3640406491	36287,1462539335	35915,8337287180	35814,4487227155	35515,5681716410	35230,2901392648	35392,2957522446	35453,3995453629	35495,4791856939	35573,2693617745	34711,3302168048	32532,7016994077	31847,4160114833	30017,7197087091	27696,7767345399	26459,5767890246	25097,2500410302
subj 7	25365,7806905127	24539,7883855212	18091,2682846068	7854,38793720285	171,783185033093	100,305233525871	5076,48535859901	9233,50333919882	21086,2847700921	22061,7325236782	24001,4755714117	26554,8569496875	28524,1439384976	28323,1087529613	27263,7842663908	30229,7886867877	37573,8238320889	42502,0628834283	44677,6217494178	44705,4056108570	42396,4869758788	40887,2295975150	39319,5125640667	32515,1899385924	29239,8705344647	23532,6921744836	19308,0660941966	22884,8782775212	34048,0166128235	35743,5357185263	36118,0479897909	35572,4416504130	35146,5622586970	35366,9622155821	35962,6829895539	36311,3550533606	36100,9220508454	36187,5149444156	36223,6694692454	36147,6865776409	36853,1738519201	36787,4439061884	35966,1443065797	35292,6824410253	34955,2906632627	35924,6201792967	34762,8301497124	28453,5774251497	26259,8076204113
subj 8	24433,5642834019	24155,7144699524	17869,1026965593	7044,51364385860	-841,678668966128	-3094,94488946248	3378,74346626674	13444,6103488326	22249,7857845858	21548,8276493446	23987,3001108287	26651,2216425954	28275,9466754131	27299,5265499805	25678,4008927223	28079,8160637189	35537,9846590877	41902,3948147097	44950,2047300161	44764,4890385061	41793,2965375014	38667,1930933201	32077,8714336222	30511,3096827978	26580,2193987027	21337,0412988760	20806,6981632472	22509,7123885781	24843,2052597268	33431,2269897583	35687,0467451215	35311,4081288262	34701,3792357973	35347,8173192633	35764,2365560680	35671,5323569821	35096,8906762131	33525,1679257132	31919,4544938167	32812,8295141315	34074,0680364118	34714,4571611827	34857,0213191688	34321,2162773011	33754,0369408620	33782,3713534875	32621,5466297399	28426,8078263935	25815,1174526855
[truncated: 1 more columns]

## Sheet: GL Ib
	Time
subj 1	34754,0531094733	33873,7384844432	30068,0899617663	25838,0488976456	19746,2710691689	13626,8078343707	8424,00842129491	6692,00976499881	0	0	0	0	0	0	0	0	0	0	0	0	0	0	0	0	2975,24565750918	3528,39414711660	0	4694,37580301121	6922,09071426692	9641,61645034741	10956,5837800873	13373,8893239821	14708,3161970211	16442,4951297833	17938,9788560375	19084,9051000261	20013,5030074131	21525,6323345534	22678,8267396794	24054,8441644680	25865,8141791594	27489,3727800454	29347,3357651833	31142,2024807467	32656,4122934337	33974,9242380861	35145,0151261128	35771,0000248555	36012,7445978011
subj 2	36641,8037832520	36559,9230045960	34073,1295017594	31423,5220683365	26170,2271440684	20124,2365619980	11145,5132932652	5987,58852484755	0	0	0	0	0	0	0	0	0	0	0	0	0	0	0	1095,42933748295	0	0	0	0	5035,79308274904	8961,21474814181	11426,2269654778	13546,9230762181	15599,0189330045	16941,7421666184	18147,6903751877	19178,2537839658	20001,9094011002	20633,0649396719	21584,3183486554	22347,8121364456	23395,5137801773	24653,1030181439	26054,4200711589	27601,0344388417	29500,1881879267	31246,1251249194	33108,3073427041	34879,3484831256	36118,5500889221
subj 3	34922,7766190400	34113,3479784063	30774,3932014454	26864,8230025271	20446,1525666618	13904,7626879810	6988,00205698383	2926,71831729199	0	0	0	0	0	0	0	0	0	0	0	0	0	0	0	0	0	3516,05880846914	0	5942,20763171604	8818,96779782078	11466,1630720093	13518,8067475333	15306,9191178132	17149,5898386123	18682,9519948673	19872,2003726595	21033,8674843154	22013,2829076728	23128,9774493936	24169,6952498289	25053,5359591104	26296,6099113273	27240,6991748284	28280,9913862962	29589,1521753008	30797,8106160325	31914,3232546968	33255,5596892766	34238,6842827460	35043,6719404153
subj 4	29441,6791913470	28947,4809068485	25568,9534191502	17092,5853171987	14859,5849754037	2665,88383000599	0	0	0	0	0	0	0	0	0	0	0	0	0	0	0	0	0	0	0	0	0	0	4216,34457744858	7718,69817635806	9162,31905536244	11488,2778487005	12488,4615539643	13980,9732448465	15173,7728799087	16177,6679405422	17220,1988459859	18040,9209385426	19219,6096324649	20127,7225218937	21253,2643906925	22207,1070400530	23559,4413823668	24888,6510553660	26116,3155332770	27743,8024557119	29224,2022943396	30694,7395402266	31299,8352443450
subj 5	32071,6346580297	30860,6845910345	27499,1142986537	23833,3130135557	18560,9290307768	12186,4751283175	5234,58311628001	3541,45068165399	0	0	0	0	0	0	0	0	0	0	0	0	0	0	0	0	1861,59815780596	0	0	7603,29814685501	10486,6727115641	12683,2776398252	13284,8074461014	14917,6035440477	15777,2298693567	16900,8807427135	17929,8413279572	18495,4252347800	19587,4743637743	20514,2944034526	21278,5083809703	22620,6187719198	23787,8270244453	25119,5051575567	26758,6759903892	28164,7274962908	29778,3425419419	31145,4133130100	32224,5357157097	33097,0324514269	33317,8700118358
subj 6	29276,4273309708	29320,4131691352	25333,8930141595	18400,3590957637	15004,0080351467	7166,18601021563	0	0	0	0	0	0	0	0	0	0	0	0	0	0	0	0	0	1114,67898270057	1657,06530893788	0	2143,98398680090	7624,43662728118	10766,1657637056	13733,0842149308	15943,4379349543	18199,9467229515	20697,3953974508	22188,6250702957	23396,4457839537	24708,4886865389	25390,1072910721	25979,6291599272	27222,3782407520	27932,5883824078	28512,1353381311	29578,4803657162	30093,2512346612	30300,8105938082	31234,5321784665	31760,6273322823	31697,1504557227	32067,1257486190	32176,0626007365
subj 7	32093,9593054258	32206,9623633567	26965,2396052896	23682,5403636274	18206,4828182549	11809,3416059645	11035,8050702277	0	0	0	0	0	0	0	0	0	0	0	0	0	0	0	0	0	1135,15116439630	3758,69736038907	0	0	7213,00059954781	9399,95296128142	12659,6643732513	13495,4063018449	14478,8198636318	16262,8747616239	16964,1026194833	18091,0790597815	18822,1446405662	18907,7453136551	20257,0814291104	20128,1863307609	21325,1971282881	22173,1862010570	22801,8285013490	24849,2971986468	25821,8799527698	27799,7039678035	29783,5212355705	31030,9102247120	32846,9987299149
subj 8	30043,8728106621	29095,4338910592	25629,9607068465	22225,3111640650	16963,8499148022	10411,0024761262	6887,69266438967	3246,40808801006	0	0	0	0	0	0	0	0	0	0	0	0	0	0	0	0	1094,79057477009	0	0	0	0	2433,74763753704	7368,30652925233	8946,31369342136	9550,97515264306	11227,2159350444	12192,1625256718	12992,0759421531	14294,5587767446	15211,4527964264	16578,6960754478	18184,9030076063	19614,5080065301	21157,7745974423	22685,9402560983	24203,7992267398	25780,6103181603	27449,7089085880	28857,6828868996	30037,9715475718	30853,5994644707
[truncated: 1 more columns]

## Sheet: GM Ib
	Time
subj 1	23722,3517535521	23121,4683652757	20523,8164418884	17636,4835101306	13478,3700378281	9301,35911649644	5750,04274509700	4567,81858171917	0	0	0	0	0	0	0	0	0	0	0	0	0	0	0	0	2030,83720388925	2408,40418869760	0	3204,27760502099	4724,86677385770	6581,15518749755	7478,72294577485	9128,72250776701	10039,5729220168	11223,2852941248	12244,7521496840	13026,9361832382	13660,7766773889	14692,9228757702	15480,0679961524	16419,3072056636	17655,4354802081	18763,6408484110	20031,8454903181	21256,9820072940	22290,5482993203	23190,5355337237	23989,2138214607	24416,4973360945	24581,5068610516
subj 2	25010,8888161308	24954,9987987272	23257,5682853158	21449,0045662442	17863,2210702562	13736,3609646232	7607,68207333657	4086,99614673858	0	0	0	0	0	0	0	0	0	0	0	0	0	0	0	747,715956555520	0	0	0	0	3437,32152594640	6116,72796047472	7799,29104778579	9246,83153875830	10647,5470061989	11564,0603335833	12387,2140391420	13090,6539403922	13652,8631368824	14083,6760164633	14732,9806573807	15254,1247132570	15969,2627964926	16827,6655321549	17784,1737110761	18839,8586391534	20136,1791899668	21327,9173169817	22599,0019142329	23807,8756179920	24653,7273606269
subj 3	23837,5187077611	23285,0205323100	21005,9234883259	18337,3369159394	13956,0937443849	9491,08498208629	4769,85640575918	1997,71350949107	0	0	0	0	0	0	0	0	0	0	0	0	0	0	0	0	0	2399,98435802425	0	4056,02014787120	6019,63332288651	7826,55055515382	9227,63995160790	10448,1661011491	11705,9325799848	12752,5718402082	13564,3266088236	14357,2550122081	15025,7824243218	15787,3309632749	16497,7020287832	17100,9922445644	17949,4871656397	18593,9017185259	19303,9822863717	20196,9040497476	21021,9077001311	21784,0146540525	22699,5131251390	23370,5723351364	23920,0391933571
subj 4	20096,2422366211	19758,9133643900	17452,8048590089	11667,0225482754	10142,8256608792	1819,67362915350	0	0	0	0	0	0	0	0	0	0	0	0	0	0	0	0	0	0	0	0	0	0	2877,98401140019	5268,61349501581	6253,99733449607	7841,64561500102	8524,34899925667	9543,10463089104	10357,2834095597	11042,5200833078	11754,1287343904	12314,3355715674	13118,8825323804	13738,7404041258	14507,0105118134	15158,0825112258	16081,1561698787	16988,4454382062	17826,4221912661	18937,3089453001	19947,7972931542	20951,5536522685	21364,5786624003
subj 5	21891,3919557143	21064,8240916795	18770,2901946127	16268,0949177110	12669,2816505130	8318,21971150352	3573,01122768184	2417,31629181267	0	0	0	0	0	0	0	0	0	0	0	0	0	0	0	0	1270,68593076414	0	0	5189,84397470637	7157,97199263330	8657,32617177483	9067,91717852105	10182,4278589099	10769,1898691237	11536,1692249414	12238,5150741234	12624,5702010330	13369,9789016689	14002,6058624506	14524,2415039842	15440,3365184539	16237,0471826414	17146,0213675134	18264,8833016346	19224,6231138961	20326,0412301423	21259,1736507300	21995,7588525004	22591,3059215952	22742,0447799354
subj 6	19983,4449537423	20013,4687187928	17292,3577999866	12559,6801468430	10241,4056628650	4891,48085059986	0	0	0	0	0	0	0	0	0	0	0	0	0	0	0	0	0	760,855340717274	1131,07630967272	0	1463,43628263060	5204,27263621027	7348,74779868644	9373,90103483902	10882,6398366416	12422,8830720201	14127,5865710996	15145,4671254376	15969,8989617580	16865,4705704229	17330,7284281920	17733,1230811361	18581,3962521492	19066,1700638894	19461,7560606668	20189,6197074001	20540,9909729942	20682,6664233917	21320,0042268811	21679,1052000927	21635,7772812102	21888,3142733868	21962,6721710604
subj 7	21906,6302686856	21983,7636689547	18405,8790789247	16165,1808252122	12427,3444668218	8060,79666944474	7532,79765485005	0	0	0	0	0	0	0	0	0	0	0	0	0	0	0	0	0	774,829201372290	2565,60409335372	0	0	4923,43545893972	6416,20100861212	8641,20827571385	9211,66732239938	9882,92377581039	11100,6803840685	11579,3230865796	12348,5724011993	12847,5816766833	12906,0108121559	13827,0379471429	13739,0569898506	14556,1102153347	15134,9288930880	15564,0262915328	16961,5833617453	17625,4469442192	18975,4660871221	20329,5760924358	21181,0163627465	22420,6384062618
subj 8	20507,2863475378	19859,9028151277	17494,4470908862	15170,5082456234	11579,1505959260	7106,32115534312	4701,38742207522	2215,92671095847	0	0	0	0	0	0	0	0	0	0	0	0	0	0	0	0	747,279951186192	0	0	0	0	1661,22257323974	5029,44386844115	6106,55682847857	6519,28543260111	7663,45049842863	8322,10180376413	8868,10509662846	9757,15121328766	10383,0028912806	11316,2530620005	12412,6145630213	13388,4314712329	14441,8312805675	15484,9235258992	16520,9806528311	17597,2771999347	18736,5671627129	19697,6192123298	20503,2582752328	21059,9879402231
[truncated: 1 more columns]

## Sheet: GL II
	Time
subj 1	52537,4450608184	49565,7436611090	44614,7100500699	38214,0494120116	29691,4836186605	20456,8442133349	11666,3537298881	9137,03070229800	7478,72481800702	9522,10179283787	13485,1803127012	18701,0434069107	24405,2325751457	30200,2021318758	36093,0057460775	41433,8821350437	45510,1907594612	48603,1364946616	50742,2642158228	52456,0183464620	54920,4049776095	57409,5522698975	59096,2691285866	57666,1178370227	55773,7708796280	53674,9031612688	47514,3020736079	45983,9423488867	46137,8990271364	47342,6256028946	47903,6908584558	49327,4254805303	50581,3656324500	52053,7679027130	53811,7919825829	55735,0526264450	57178,9641302027	58575,1136618508	59710,4800549488	60224,3436541112	60755,2346474680	61059,1168682200	61248,0225770161	61420,8871291579	61517,0021145979	61267,4265373297	60816,8474339514	60067,4061526171	58689,0204856118
subj 2	40515,5169087225	38657,8316486883	34945,6462806235	30770,6319722580	23818,4694655765	15673,8507015259	5007,91467156333	-483,278922256377	-2444,55183377566	-417,418142551895	3594,34250541634	9286,61957723961	15233,8945996055	20242,1804333621	24662,7404662456	28838,5610999771	32340,1621272047	34819,0260867988	35857,3549401069	36202,1574244719	36687,9105237436	36991,0658066376	36372,9784878014	36812,4814626309	34871,5853985449	29849,1113445526	27329,9180026492	25266,1308689049	24875,4171591667	25591,4265057950	26694,0641445493	28223,0989319929	30271,4706317890	32342,4301375146	34146,7585220717	35892,6961110602	37533,4488242180	38956,1968199005	40523,9481505616	41890,2293048538	43097,3855821480	44114,8184097770	45087,0465100435	45689,7397638375	46416,4794083151	46795,0006830116	46792,1507473034	46422,3478533924	45330,7750551815
subj 3	58978,2378175697	55847,7548016046	50913,2046150000	45206,3010895530	38164,3414190344	31248,7638624095	24780,1285646478	21638,5038130065	20993,9427305994	21826,2257399739	23194,6898126989	25160,5914261741	27812,2649048640	31058,0639160586	35080,1056496740	39068,3291333080	42612,8156879087	45212,1809549671	47468,0957352651	49622,4343447780	52002,9602786368	54061,5229475175	55583,4765082954	56312,4653773739	52923,2388748239	50056,2223395360	42094,6782984475	39996,0299779970	40366,4862712491	41695,7865448205	43833,4549039452	45409,9546902515	46979,4757302538	48529,6816903219	49884,0042220823	51339,1411848898	52769,6057068755	53759,9913655175	54440,1224188918	54785,1365289304	56140,1501725451	57631,9221684815	58619,1383212653	60038,6394793845	61153,3368381162	62045,2682314903	62917,1606488315	62971,8071659682	62892,3517665096
subj 4	41950,8796192329	36600,1648853286	32372,8626845246	22406,7919723794	18033,6941658749	10193,7883052549	4434,78141459892	1127,56962561165	-508,818289768704	-28,5633504761110	2234,58409789317	5716,61301530181	9799,85044627315	14483,8560601542	19656,9458441631	24934,4488640133	30248,7751370185	34926,6054491965	38917,9486460010	42528,4396163149	44959,6467114748	45861,8860942365	45946,4575433775	45428,1562153696	43192,9780704736	39415,0794526246	36912,4196747605	34517,5656306455	34642,5577175881	36770,2523063362	38318,4345676468	40666,3682294606	42263,6087949039	43942,2358085338	45635,9994227461	47287,4510689171	48839,4649494617	49938,6875701424	51029,1761622451	51901,8233617011	53085,8104518633	53866,5957277446	54639,3497645162	55486,7367338576	55932,5795597334	56047,2838901506	55311,2402945956	53983,8346939339	51522,6006838454
subj 5	42831,5601048140	38726,4501456079	32975,6209920586	24811,3676332536	13531,4081014541	1348,49998191316	-10218,1261800080	-14692,5881520662	-15444,6517525819	-14364,7628992795	-11971,7828804249	-7068,90778752192	-237,037605466384	6936,51444038391	13649,8916901517	19789,6621294920	25573,3970048424	30399,3394830949	33481,4300216592	36069,0812922002	39289,6164707179	41824,1220663671	42572,1968316917	40608,3083243048	37881,5006674025	31338,0090861564	24325,6389312272	25178,0985043232	27850,2290127731	31948,4376920546	34703,0028897583	37566,6708416173	40151,9476563402	42231,5896537353	44356,1178710158	46285,6332205645	47933,1425882071	49170,7815600347	49768,8960312174	50341,4514622036	51357,0727060078	52560,1180225011	53393,8347135147	53419,4605962238	53393,2950788493	52866,2115084016	51724,4692450001	50697,9804215086	49384,6017457308
subj 6	49257,2188711565	45122,3931624976	40448,6897081916	31079,2295318179	23338,5920807889	16780,1944595552	9776,06819525421	8124,57664555896	9863,81641295821	12458,6973872013	15954,1808884553	20035,2731669088	24228,2339567649	28370,0253718432	32677,3116627546	37176,1526092506	41785,9242653803	45946,6736736253	48932,9264223904	51211,5140581137	53477,5582383345	55306,3802230369	55601,9871432043	55349,8541220705	55542,7692762568	52996,1140784184	49136,6062886508	47811,5439461015	47520,1218967474	48209,0615289111	48882,3803967888	49631,4177813473	51024,4653607231	52427,8306562760	53401,5102063830	54420,2153270082	55439,7609244644	56041,6035792895	56812,4971543782	57677,1757699769	58446,3812568272	59303,4331891868	60148,1215203774	60286,4565726851	60382,8869757654	60570,5482520853	59874,3261050828	58580,8390226311	57218,3196288201
subj 7	51616,6534398272	48332,9510285183	42145,2180000538	35467,4890234862	27180,4953407779	14763,6914678772	10769,9038143380	3717,00615995544	2553,17741339276	4681,49628147681	7605,50441013573	11423,4567912497	15992,4873906652	21157,0837244283	26566,8788283550	31607,4447192855	36392,6901255997	40575,1082802140	44559,7387715923	48604,8625348580	51938,1573635425	54424,8306360989	55885,0682371439	55534,5423592551	53000,3697619411	50813,8525478499	43343,6415596062	35534,9900951216	35724,4872817835	36772,3876997482	39276,5158800490	41754,0696840219	43378,2910991975	44868,5989985011	46416,4468956369	48330,9052577070	50282,5634750099	51606,1269654669	53543,6660640484	54750,8588490345	56344,9869585711	58185,5380435543	59131,9200248792	59975,9346967168	60344,8067090091	60650,3715032529	61629,0911182143	60874,2474570003	59460,5989897520
subj 8	44339,2856238128	40930,2705100915	35734,6301500325	29426,6719094906	21214,6240293413	9442,99127710918	188,425825294355	-2447,93518515635	-1984,15676307964	-22,4995248837740	3322,21212742055	7620,60152953692	12732,9131680487	17706,9388179805	22418,1111522610	26543,4342924720	30030,8849672480	33835,2443964949	38804,6942792736	43617,5136765229	47354,5528810530	49505,3798513902	49744,8662443408	48208,0541482145	46892,4950694758	41808,3255998751	35539,4771723538	31904,8379637657	29741,2265263901	29092,5876927772	31715,4648403579	35125,4708980508	37018,5952753214	38972,8773803299	41247,3532532545	43249,8008604929	45132,5219382030	46224,0410163164	46424,6429891031	46524,3822896271	47356,3889582349	48330,3888170121	49528,1888534592	50451,0071558778	51069,3845519705	51462,9748643007	51950,6680539222	51579,1193437152	50920,2336510938
[truncated: 1 more columns]

## Sheet: GM II
	Time
subj 1	59540,7113608925	55744,5030820641	49742,3668726036	41796,8030838880	31587,1331562144	20785,6744889752	11126,3491172345	7040,82452548776	5201,67348973471	7302,72321645071	11458,8455778009	16958,4955800502	22996,7131110326	29168,4519169637	35465,9649755911	41185,3678271731	45562,0943954597	48894,2852911670	51213,0010422681	53030,8802228681	55561,8712755373	58112,5234280457	59803,0144229202	58838,7920540604	56970,8763316698	54094,7547124984	48549,3965171127	47363,8453945731	48083,0471930523	49649,4094553298	50932,1443196696	52830,2242896755	54544,7405394731	56422,6684666702	58620,7778195848	60907,8456767647	62578,7426307611	64093,0682020243	65364,1200935483	66218,8569482771	67064,3694592468	67729,5615027258	68196,1824049009	68532,8847139934	68791,6185157710	68890,1392492068	68633,6410259584	67986,7618234881	66688,3593771320
subj 2	47469,5157046788	45107,8559681009	40725,5771370676	35283,3001121485	26731,8401832988	16296,5775969404	3953,00472455679	-3140,84712218016	-5324,64641425967	-3260,63761748837	927,274448264619	6915,41576949597	13195,9317098856	18513,8339872386	23228,0964352441	27711,7421114322	31492,7584988291	34203,9580818225	35391,6191768315	35808,9021675560	36299,0311955849	36594,7846135651	36131,0824555231	36392,3956136563	34391,3907564421	29140,9778476876	26481,2136002228	25284,9761591430	25674,3540698361	26960,5586802173	28750,7979412701	30904,5904030472	33372,0779956813	35818,0963987543	38044,0207939196	40128,0864228698	41830,6103388259	43336,4282382181	44931,9414159178	46517,5913758397	47987,9928269308	49298,3211177417	50528,6313640577	51388,7659009716	52391,9398386030	53287,1616041560	53733,5222086444	53688,2667472648	52838,5628177821
subj 3	66352,5628251722	62488,4834137482	56572,4008405446	49293,7234178413	40561,5912168112	31871,1268276631	24213,4908266043	20271,7806269947	19538,2189990837	20379,0993235440	21797,3418634056	23849,3852904868	26637,5754562285	30086,3239425232	34381,4986118784	38654,8586271776	42466,8738580984	45280,3961857782	47732,8407763812	50028,5214769001	52479,5573979373	54584,2491540526	56110,6184389545	56835,5624392978	53983,6618952222	50304,7545956026	43122,0227854736	41472,8199385856	42405,6014500732	44252,1394894750	47059,9778069617	49221,5875254603	51226,5134418839	53123,9530454343	54903,1595519381	56711,2963489770	58288,6954092067	59356,6078348862	60050,3211470726	60611,1313406931	62178,9697121150	63919,7558182961	65122,3341644837	66702,7177361019	67987,9060906502	69318,8402973358	70523,3008258042	70836,0018190733	70985,6512992473
subj 4	47415,0383933718	41202,7478085706	35089,3661926642	24175,2402197822	17102,1049035783	8279,30358819486	2150,78141727804	-1436,00272230207	-3271,27722501617	-2847,37686572130	-520,569775534898	3107,01905033145	7388,94051481357	12352,6959651039	17868,6183281950	23535,3859174796	29258,5624407654	34318,6100969205	38644,7677757889	42511,9921965984	45038,2156100377	45943,1755612589	45980,8743948796	45424,7967200254	43104,6324461140	39159,8278192234	36518,5493161195	34811,9693950669	35655,2740046735	38213,6311527562	40510,9315665340	43309,0465953386	45333,5845564986	47365,4268517795	49468,2023717740	51495,1920361768	53140,5595350953	54351,0219158505	55477,8604346324	56565,1842969863	57953,4574865611	59010,0112081010	59989,6779478747	60971,7045102948	61657,7774626587	62199,6440907069	61815,4659094515	60635,6641928174	58215,9278563596
subj 5	48731,7642283357	43831,5450038677	37099,3492387772	27458,8386035385	14285,2768039821	-2,52586598779467	-12617,8546761346	-18179,2945905279	-19114,7699118911	-18083,3691274971	-15647,2321715410	-10532,2655373847	-3336,79503274045	4277,39308082039	11437,1368838189	18031,8397470200	24263,9290028216	29493,7054467209	32866,2147741527	35667,8997164665	39047,7634504300	41688,0339324936	42434,0932303116	40735,1809399300	37543,0409954053	30700,3645116992	24842,6873273729	26287,4653811908	29541,0930347827	33994,8075981896	37417,2954313714	40727,7674839209	43713,2447466963	46132,4252555444	48597,9020488095	50926,5939504544	52693,8387011835	53965,3808621255	54665,2367991961	55446,9448397703	56735,7119157589	58293,3017412050	59352,8323489717	59552,2308337616	59690,0720454361	59476,3133358780	58543,8643443511	57600,8751874605	56361,8138098129
subj 6	55162,9092708852	50107,0794398246	43843,6286746386	33325,6263762304	23589,9431304690	15222,3904120833	7790,67045931550	5969,29199001142	7731,70847815501	10423,6303717519	14087,7892213079	18381,8196419058	22807,5667976286	27210,2482985763	31808,9356641627	36630,7356848339	41583,5186659084	46063,1770871714	49289,8301566946	51712,2504126007	54037,4871015089	55896,1247313208	56347,0315259732	56149,3648166826	56035,9673602772	53802,4924784790	50835,5541502276	50051,5722211883	50356,8949117154	51565,4964121629	52935,2492881546	54363,9894973162	56176,1869344290	57924,0973070846	59335,0815727748	60625,0189781963	61664,4823004902	62366,3721002407	63120,4782649295	64091,3110034404	65072,1953918745	66041,9503335517	66870,8948952165	67052,0063169322	67148,2163673676	67452,1079672216	66885,0246289689	65639,6933047074	64103,9527281269
subj 7	58231,9438236359	53813,6451401959	46705,7150936656	38593,7457346264	28574,5736991288	15314,8052491876	8840,06601657286	1304,53199789775	-23,2022748591037	2158,30346543223	5198,28138768937	9194,94206560662	14006,5879235690	19492,7377599039	25266,7713380255	30673,7072279338	35822,0108666085	40338,4657405044	44641,5067768962	48950,3407625298	52411,0923728506	54967,1159236466	56427,6300615493	56240,2301447001	54112,6893130054	51098,2533095064	43255,0295517025	36477,3040251890	37126,6936336431	38921,3474307925	41920,0565349349	44850,9359990633	46963,3554205784	48698,6503210465	50673,6635587616	52912,8434173884	54827,2044983563	56306,8547234046	58110,1777851238	59563,1067096888	61360,7907340067	63382,1735925845	64691,7591012853	65619,6274519864	66297,6813776941	67143,9658741128	68514,1231612079	68184,1155763616	66927,4495835093
subj 8	49953,1122426490	45763,9233436168	39670,1997068865	31986,9721326614	22011,4046335615	8864,18918600313	-1688,82551085525	-5220,14454087508	-4836,27286926758	-2840,93245208943	637,515330967256	5138,14798108725	10523,3039685039	15801,2439177208	20824,8732559167	25256,5701084008	29025,7937754364	33155,4990586793	38524,3880979062	43665,9339988280	47568,4615216877	49782,8209326087	49973,4895443999	48551,4466262568	46978,3573162425	41666,3774776972	35080,4400115955	31244,8540869535	29465,8360835627	29810,8888130701	33082,1951350376	36912,5224023158	39283,1258626508	41557,0502049878	44227,0505205152	46674,6680601314	48686,4529292984	49927,6325802239	50263,4017496780	50601,3173729967	51737,9350444346	53029,7048556513	54491,3078279421	55621,9089199727	56496,1045784848	57314,5045756866	58154,4625114653	58020,5403300248	57463,5956927558
[truncated: 1 more columns]
