# Supplementary material for: Sensory Feedback in Interlimb Coordination: Contralateral Afferent Contribution to the Short-Latency Crossed Response during Human Walking
Source: PLoS One. 2017 Jan 6;12(1):e0168557. doi: 10.1371/journal.pone.0168557 (PMC5218569; doi:10.1371/journal.pone.0168557)
Supplement: S5 file — The file contains the values of the estimated ensemble activity for group Ia, Ib and II afferent fibers of cGL and cGM during the state of stretch of the muscles (at 20, 30, 40, 60, 70, 80 and 90% of the ipsilateral gait cycle). This data was used in Fig 8. (XLSX) [file pone.0168557.s005.xlsx]

## Sheet: Sheet1
Gait cycle time (%)	20	30	40	60	70	80	90
GL II	4206,90966053732	26350,6238799603	45039,0026617152	37177,8206966672	46112,4977969717	52261,9251525548	56276,2214045446
GMII	1653,93003929783	25035,2369366040	45172,0901192935	39171,0348789992	50483,7322797597	57451,9304859615	62557,6645345832
GL Ia	26751,9409910659	33623,3163670649	36769,5962258843	34125,9324781252	35258,3671094225	33274,2810323310	31119,9102379581
GM Ia	21521,4022945100	26837,4137451703	42415,6723999517	35240,6046066346	35847,0814419691	34742,9350208785	33156,6259267803
GL Ib	0	0	0	9504,71936255388	17701,8993426074	22556,2764093266	28960,7614527510
GM Ib	0	0	0	6487,71224832595	12082,9268916793	15396,4178378532	19767,9783727327
